# Supplementary material for: Macrophominavaccinii sp. nov. causing blueberry stem blight in China
Source: MycoKeys. 2019 Jun 19;55:1–14. doi: 10.3897/mycokeys.55.35015 (PMC6595005; doi:10.3897/mycokeys.55.35015)
Supplement: XML Treatment for Macrophomina vaccinii [file mycokeys.55.35015-treatment1.xml]

<!DOCTYPE tp:taxon-treatment
  PUBLIC "-//TaxonX//DTD Taxonomic Treatment Publishing DTD v0 20100105//EN" "tax-treatment-NSO.dtd">
<tp:taxon-treatment xmlns:tp="http://www.plazi.org/taxpub"><tp:treatment-meta><kwd-group><label>Taxon classification</label><kwd><named-content xmlns:xlink="http://www.w3.org/1999/xlink" content-type="kingdom">Fungi</named-content></kwd><kwd><named-content xmlns:xlink="http://www.w3.org/1999/xlink" content-type="order">Botryosphaeriales</named-content></kwd><kwd><named-content xmlns:xlink="http://www.w3.org/1999/xlink" content-type="family">Botryosphaeriaceae</named-content></kwd></kwd-group><mixed-citation publication-type="journal"><person-group><name><surname>Zhao</surname><given-names>Lin</given-names></name><name><surname>Cai</surname><given-names>Jing</given-names></name><name><surname>He</surname><given-names>Wei</given-names></name><name><surname>Zhang</surname><given-names>Ying</given-names></name></person-group><article-title><italic><tp:taxon-name><tp:taxon-name-part taxon-name-part-type="genus" reg="Macrophomina">Macrophomina</tp:taxon-name-part><tp:taxon-name-part taxon-name-part-type="species" reg="vaccinii">vaccinii</tp:taxon-name-part></tp:taxon-name></italic> sp. nov. causing blueberry stem blight in China</article-title><source>MycoKeys</source><day>19</day><month>6</month><year>2019</year><volume>55</volume><fpage>1</fpage><lpage>14</lpage><pub-id pub-id-type="doi">10.3897/mycokeys.55.35015</pub-id></mixed-citation></tp:treatment-meta><tp:nomenclature><tp:taxon-name>
              <tp:taxon-name-part taxon-name-part-type="genus" reg="Macrophomina">Macrophomina</tp:taxon-name-part>
              <tp:taxon-name-part taxon-name-part-type="species" reg="vaccinii">vaccinii</tp:taxon-name-part>
              <object-id xmlns:xlink="http://www.w3.org/1999/xlink" content-type="mycobank" xlink:type="simple">830282</object-id>
            </tp:taxon-name><tp:taxon-authority>Y. Zhang ter &amp; L. Zhao</tp:taxon-authority><tp:taxon-status xmlns:xlink="http://www.w3.org/1999/xlink" xlink:type="simple">sp. nov.</tp:taxon-status><xref ref-type="fig" rid="F2">Figure 2</xref></tp:nomenclature><tp:treatment-sec sec-type="Holotype" id="SECID0E5FAG"><title>Holotype.</title><p>CHINA, Fujian province, Nanping city, Jianyang district, Huilong village, from blighted stem of southern high bush (<italic><tp:taxon-name><tp:taxon-name-part taxon-name-part-type="genus" reg="Vaccinium">Vaccinium</tp:taxon-name-part><tp:taxon-name-part taxon-name-part-type="species" reg="corymbosum">corymbosum</tp:taxon-name-part></tp:taxon-name></italic> × <italic><tp:taxon-name><tp:taxon-name-part taxon-name-part-type="genus" reg="Vaccinium">V.</tp:taxon-name-part><tp:taxon-name-part taxon-name-part-type="species" reg="darrowii">darrowii</tp:taxon-name-part></tp:taxon-name></italic>), 26 Feb. 2018, L. Zhao (<abbrev xmlns:xlink="http://www.w3.org/1999/xlink" content-type="institution" xlink:title="Mycological Herbarium of the Institute of Microbiology, Chinese Academy of Sciences" id="ABBRID0E1GAG" xlink:type="simple">HMAS</abbrev> 255479): ex-type living culture, <named-content xmlns:xlink="http://www.w3.org/1999/xlink" content-type="dwc:institutional_code" xlink:type="simple">CGMCC</named-content> 3.19503.</p></tp:treatment-sec><tp:treatment-sec sec-type="etymology" id="SECID0EEHAG"><title>Etymology.</title><p>from “<italic><tp:taxon-name><tp:taxon-name-part taxon-name-part-type="genus" reg="Vaccinium">Vaccinium</tp:taxon-name-part></tp:taxon-name></italic>”, in reference to the host genus.</p></tp:treatment-sec><tp:treatment-sec sec-type="description" id="SECID0ERHAG"><title>Description.</title><p>Sexual stage not observed. Asexual stage: <italic><tp:taxon-name><tp:taxon-name-part taxon-name-part-type="genus" reg="Sclerotia">Sclerotia</tp:taxon-name-part></tp:taxon-name></italic> developing on <abbrev xmlns:xlink="http://www.w3.org/1999/xlink" xlink:title="synthetic nutrient-poor agar" id="ABBRID0E5HAG" xlink:type="simple">SNA</abbrev>, black, smooth, hard, 40–100 µm diam. <italic>Conidiomata</italic> pycnidial, dark brown to black, solitary or gregarious, up to 400 µm diam., each opening by a central ostiole. <italic>Conidiogenous cells</italic> lining the inner surface of the conidioma, hyaline, subcylindrical, each proliferating several times percurrently near the apex, 9–16 × 3–4 µm, young conidiogenous cells each covered by a mucous layer that extends over the apex of the developing conidium. <italic>Conidia</italic> ellipsoid to obovoid, smooth, (18–)20–29(–33) × (8–)9–11(–12) µm (av. 24.8 × 10.1 µm, n = 60, L/W ratio = 2.5, range from 2.3 to 2.8), immature conidia hyaline, enclosed in a mucous sheath, that upon dehiscence encloses the top half of the conidium, transformed into two lateral tentaculiform, apical mucoid appendages (type C; <xref ref-type="bibr" rid="B19">Nag Raj 1993</xref>), no pigmented conidia observed after 30 days incubation. <italic>Microconidia</italic> aseptate, hyaline, smooth, guttulate to granular, straight to curved, ellipsoid to subcylindrical to irregular, 5–9(–10) × 3–5 µm.</p><fig id="F2" position="float" orientation="portrait"><label>Figure 2.</label><caption><p><italic><tp:taxon-name><tp:taxon-name-part taxon-name-part-type="genus" reg="Macrophomina">Macrophomina</tp:taxon-name-part><tp:taxon-name-part taxon-name-part-type="species" reg="vaccinii">vaccinii</tp:taxon-name-part></tp:taxon-name></italic> (from ex-type: <named-content xmlns:xlink="http://www.w3.org/1999/xlink" content-type="dwc:institutional_code" xlink:type="simple">CGMCC</named-content> 3.19503). <bold>a</bold> Pycnidia forming on pine needle <bold>b</bold><tp:taxon-name><tp:taxon-name-part taxon-name-part-type="genus" reg="Sclerotia">Sclerotia</tp:taxon-name-part></tp:taxon-name> on the synthetic nutrient-poor agar <bold>c</bold> Conidiogenous cells <bold>d</bold> Microconidia <bold>e–f</bold> Conidia with apical appendages (arrows). Scale bars: 1 mm (<bold>a</bold>); 10 µm (<bold>b–f</bold>).</p></caption><graphic xmlns:xlink="http://www.w3.org/1999/xlink" xlink:href="mycokeys-55-001-g002.jpg" position="float" orientation="portrait" xlink:type="simple" id="oo_311340.jpg"/></fig></tp:treatment-sec><tp:treatment-sec sec-type="description" id="SECID0E6JAG"><title>Culture characteristics.</title><p><italic>Colonies</italic> on MEA at 25 °C in darkness, with even margins, sparse aerial mycelia. On MEA buff, turning pale olivaceous to olivaceous-black with dense, black sclerotial masses. Colonies reaching 58.6 mm on MEA after 2 d in the dark at 25 °C.</p></tp:treatment-sec><tp:treatment-sec sec-type="material" id="SECID0EHKAG"><title>Additional specimens examined.</title><p>CHINA, Fujian province, Nanping city, Jianyang district, Huilong village, from blighted stem of southern high bush (<italic><tp:taxon-name><tp:taxon-name-part taxon-name-part-type="genus" reg="Vaccinium">Vaccinium</tp:taxon-name-part><tp:taxon-name-part taxon-name-part-type="species" reg="corymbosum">corymbosum</tp:taxon-name-part></tp:taxon-name></italic> × <italic><tp:taxon-name><tp:taxon-name-part taxon-name-part-type="genus" reg="Vaccinium">V.</tp:taxon-name-part><tp:taxon-name-part taxon-name-part-type="species" reg="darrowii">darrowii</tp:taxon-name-part></tp:taxon-name></italic>), 26 February 2018, L. Zhao (Paratype, <abbrev xmlns:xlink="http://www.w3.org/1999/xlink" content-type="institution" xlink:title="Mycological Herbarium of the Institute of Microbiology, Chinese Academy of Sciences" id="ABBRID0EDLAG" xlink:type="simple">HMAS</abbrev> 255480): living culture, <named-content xmlns:xlink="http://www.w3.org/1999/xlink" content-type="dwc:institutional_code" xlink:type="simple">CGMCC</named-content> 3.19505; (<abbrev xmlns:xlink="http://www.w3.org/1999/xlink" content-type="institution" xlink:title="Mycological Herbarium of the Institute of Microbiology, Chinese Academy of Sciences" id="ABBRID0ENLAG" xlink:type="simple">HMAS</abbrev> 255481): living culture, <named-content xmlns:xlink="http://www.w3.org/1999/xlink" content-type="dwc:institutional_code" xlink:type="simple">CGMCC</named-content> 3.19510.</p></tp:treatment-sec><tp:treatment-sec sec-type="notes" id="SECID0EXLAG"><title>Note.</title><p>Based on phylogenetic analysis, <italic><tp:taxon-name><tp:taxon-name-part taxon-name-part-type="genus" reg="Macrophomina">M.</tp:taxon-name-part><tp:taxon-name-part taxon-name-part-type="species" reg="vaccinii">vaccinii</tp:taxon-name-part></tp:taxon-name></italic> and <italic><tp:taxon-name><tp:taxon-name-part taxon-name-part-type="genus" reg="Macrophomina">M.</tp:taxon-name-part><tp:taxon-name-part taxon-name-part-type="species" reg="phaseolina">phaseolina</tp:taxon-name-part></tp:taxon-name></italic> formed a well-supported clade. Morphologically, the wider conidia of <italic><tp:taxon-name><tp:taxon-name-part taxon-name-part-type="genus" reg="Macrophomina">Macrophomina</tp:taxon-name-part><tp:taxon-name-part taxon-name-part-type="species" reg="vaccinii">vaccinii</tp:taxon-name-part></tp:taxon-name></italic> can be distinguishable from <italic><tp:taxon-name><tp:taxon-name-part taxon-name-part-type="genus" reg="Macrophomina">M.</tp:taxon-name-part><tp:taxon-name-part taxon-name-part-type="species" reg="phaseolina">phaseolina</tp:taxon-name-part></tp:taxon-name></italic> ((8–)9–11(–12) µm (av. 10.1 µm) <italic>vs.</italic> (6–)8(–9) µm (av. 8 µm)) (<xref ref-type="bibr" rid="B28">Sarr et al. 2014</xref>). In addition, the larger-sized pycnidia of <italic><tp:taxon-name><tp:taxon-name-part taxon-name-part-type="genus" reg="Macrophomina">M.</tp:taxon-name-part><tp:taxon-name-part taxon-name-part-type="species" reg="vaccinii">vaccinii</tp:taxon-name-part></tp:taxon-name></italic> are also distinguishable from <italic><tp:taxon-name><tp:taxon-name-part taxon-name-part-type="genus" reg="Macrophomina">M.</tp:taxon-name-part><tp:taxon-name-part taxon-name-part-type="species" reg="phaseolina">phaseolina</tp:taxon-name-part></tp:taxon-name></italic> (up to 400 µm diam. <italic>vs.</italic> up to 300 µm diam.) (<xref ref-type="bibr" rid="B28">Sarr et al. 2014</xref>). A comparison of the 264 nucleotides across the <italic>tef1-α</italic> gene region of <italic><tp:taxon-name><tp:taxon-name-part taxon-name-part-type="genus" reg="Macrophomina">M.</tp:taxon-name-part><tp:taxon-name-part taxon-name-part-type="species" reg="vaccinii">vaccinii</tp:taxon-name-part></tp:taxon-name></italic> and <italic><tp:taxon-name><tp:taxon-name-part taxon-name-part-type="genus" reg="Macrophomina">M.</tp:taxon-name-part><tp:taxon-name-part taxon-name-part-type="species" reg="phaseolina">phaseolina</tp:taxon-name-part></tp:taxon-name></italic> (CBS 227.33) reveals 5 base pair differences (1.9%) (Table <xref ref-type="table" rid="T3">3</xref>).</p></tp:treatment-sec><tp:treatment-sec><!--Section generated to contain objects referenced in tp:taxon-treatment.--><table-wrap id="T3" position="float" orientation="portrait"><label>Table 3.</label><caption><p>Major <italic>tef1-a</italic> and <italic><abbrev xmlns:xlink="http://www.w3.org/1999/xlink" xlink:title="β-tubulin gene" id="ABBRID0ECYAG" xlink:type="simple">TUB</abbrev></italic> and <italic><abbrev xmlns:xlink="http://www.w3.org/1999/xlink" xlink:title="actin gene" id="ABBRID0EHYAG" xlink:type="simple">ACT</abbrev></italic> base pair differences of <italic><tp:taxon-name><tp:taxon-name-part taxon-name-part-type="genus" reg="Macrophomina">Macrophomina</tp:taxon-name-part><tp:taxon-name-part taxon-name-part-type="species" reg="vaccinii">vaccinii</tp:taxon-name-part></tp:taxon-name></italic>, <italic><tp:taxon-name><tp:taxon-name-part taxon-name-part-type="genus" reg="Macrophomina">M.</tp:taxon-name-part><tp:taxon-name-part taxon-name-part-type="species" reg="phaseolina">phaseolina</tp:taxon-name-part></tp:taxon-name></italic>, <italic><tp:taxon-name><tp:taxon-name-part taxon-name-part-type="genus" reg="Macrophomina">M.</tp:taxon-name-part><tp:taxon-name-part taxon-name-part-type="species" reg="pseudophaseolina">pseudophaseolina</tp:taxon-name-part></tp:taxon-name></italic> and <italic><tp:taxon-name><tp:taxon-name-part taxon-name-part-type="genus" reg="Macrophomina">M.</tp:taxon-name-part><tp:taxon-name-part taxon-name-part-type="species" reg="euphorbiicola">euphorbiicola</tp:taxon-name-part></tp:taxon-name></italic>.</p></caption><table id="TID0EVFAI" rules="all"><tbody><tr><th rowspan="2" colspan="1">Species</th><th rowspan="2" colspan="1">Base pair difference</th><th rowspan="1" colspan="3">Position of nucleotides difference</th></tr><tr><th rowspan="1" colspan="1">
                  <italic>tef1-a</italic>
                </th><th rowspan="1" colspan="1">
                  <italic><abbrev xmlns:xlink="http://www.w3.org/1999/xlink" xlink:title="β-tubulin gene" id="ABBRID0ER1AG" xlink:type="simple">TUB</abbrev></italic>
                </th><th rowspan="1" colspan="1">
                  <italic><abbrev xmlns:xlink="http://www.w3.org/1999/xlink" xlink:title="actin gene" id="ABBRID0E11AG" xlink:type="simple">ACT</abbrev></italic>
                </th></tr><tr><td rowspan="6" colspan="1"><italic><tp:taxon-name><tp:taxon-name-part taxon-name-part-type="genus" reg="Macrophomina">M.</tp:taxon-name-part><tp:taxon-name-part taxon-name-part-type="species" reg="vaccinii">vaccinii</tp:taxon-name-part></tp:taxon-name></italic> and <italic><tp:taxon-name><tp:taxon-name-part taxon-name-part-type="genus" reg="Macrophomina">M.</tp:taxon-name-part><tp:taxon-name-part taxon-name-part-type="species" reg="phaseolina">phaseolina</tp:taxon-name-part></tp:taxon-name></italic></td><td rowspan="1" colspan="1">G instead of A</td><td rowspan="1" colspan="1">11</td><td rowspan="1" colspan="1">–</td><td rowspan="1" colspan="1">–</td></tr><tr><td rowspan="1" colspan="1">C instead of T</td><td rowspan="1" colspan="1">41</td><td rowspan="1" colspan="1">–</td><td rowspan="1" colspan="1">–</td></tr><tr><td rowspan="1" colspan="1">C instead of G</td><td rowspan="1" colspan="1">48</td><td rowspan="1" colspan="1">–</td><td rowspan="1" colspan="1">–</td></tr><tr><td rowspan="1" colspan="1">A instead of C</td><td rowspan="1" colspan="1">75</td><td rowspan="1" colspan="1">–</td><td rowspan="1" colspan="1">–</td></tr><tr><td rowspan="1" colspan="1">A instead of G</td><td rowspan="1" colspan="1">160</td><td rowspan="1" colspan="1">–</td><td rowspan="1" colspan="1">–</td></tr><tr><td rowspan="1" colspan="1">T instead of C</td><td rowspan="1" colspan="1">–</td><td rowspan="1" colspan="1">–</td><td rowspan="1" colspan="1">76</td></tr><tr><td rowspan="7" colspan="1"><italic><tp:taxon-name><tp:taxon-name-part taxon-name-part-type="genus" reg="Macrophomina">M.</tp:taxon-name-part><tp:taxon-name-part taxon-name-part-type="species" reg="vaccinii">vaccinii</tp:taxon-name-part></tp:taxon-name></italic> and <italic><tp:taxon-name><tp:taxon-name-part taxon-name-part-type="genus" reg="Macrophomina">M.</tp:taxon-name-part><tp:taxon-name-part taxon-name-part-type="species" reg="pseudophaseolina">pseudophaseolina</tp:taxon-name-part></tp:taxon-name></italic></td><td rowspan="1" colspan="1">A instead of G</td><td rowspan="1" colspan="1">10, 24</td><td rowspan="1" colspan="1">–</td><td rowspan="1" colspan="1">–</td></tr><tr><td rowspan="1" colspan="1">C instead of T</td><td rowspan="1" colspan="1">27, 31, 48, 103, 186</td><td rowspan="1" colspan="1">280, 313</td><td rowspan="1" colspan="1">–</td></tr><tr><td rowspan="1" colspan="1">G instead of A</td><td rowspan="1" colspan="1">101, 144, 208</td><td rowspan="1" colspan="1">119, 192</td><td rowspan="1" colspan="1">–</td></tr><tr><td rowspan="1" colspan="1">A instead of T</td><td rowspan="1" colspan="1">142</td><td rowspan="1" colspan="1">–</td><td rowspan="1" colspan="1">–</td></tr><tr><td rowspan="1" colspan="1">T instead of C</td><td rowspan="1" colspan="1">145, 197, 217, 227, 247</td><td rowspan="1" colspan="1">56</td><td rowspan="1" colspan="1">76, 192</td></tr><tr><td rowspan="1" colspan="1">T instead of A</td><td rowspan="1" colspan="1">219</td><td rowspan="1" colspan="1">–</td><td rowspan="1" colspan="1">–</td></tr><tr><td rowspan="1" colspan="1">C instead of A</td><td rowspan="1" colspan="1">–</td><td rowspan="1" colspan="1">202</td><td rowspan="1" colspan="1">–</td></tr><tr><td rowspan="8" colspan="1"><italic><tp:taxon-name><tp:taxon-name-part taxon-name-part-type="genus" reg="Macrophomina">M.</tp:taxon-name-part><tp:taxon-name-part taxon-name-part-type="species" reg="vaccinii">vaccinii</tp:taxon-name-part></tp:taxon-name></italic> and <italic><tp:taxon-name><tp:taxon-name-part taxon-name-part-type="genus" reg="Macrophomina">M.</tp:taxon-name-part><tp:taxon-name-part taxon-name-part-type="species" reg="euphorbiicola">euphorbiicola</tp:taxon-name-part></tp:taxon-name></italic></td><td rowspan="1" colspan="1">C instead of T</td><td rowspan="1" colspan="1">14, 23, 33, 193, 221</td><td rowspan="1" colspan="1">280, 313</td><td rowspan="1" colspan="1">–</td></tr><tr><td rowspan="1" colspan="1">A instead of G</td><td rowspan="1" colspan="1">24</td><td rowspan="1" colspan="1">–</td><td rowspan="1" colspan="1">–</td></tr><tr><td rowspan="1" colspan="1">T instead of C</td><td rowspan="1" colspan="1">43, 250</td><td rowspan="1" colspan="1">56</td><td rowspan="1" colspan="1">76, 192</td></tr><tr><td rowspan="1" colspan="1">C instead of G</td><td rowspan="1" colspan="1">48</td><td rowspan="1" colspan="1">–</td><td rowspan="1" colspan="1">–</td></tr><tr><td rowspan="1" colspan="1">C instead of A</td><td rowspan="1" colspan="1">106</td><td rowspan="1" colspan="1">202</td><td rowspan="1" colspan="1">–</td></tr><tr><td rowspan="1" colspan="1">G instead of A</td><td rowspan="1" colspan="1">144, 211</td><td rowspan="1" colspan="1">119, 192</td><td rowspan="1" colspan="1">83</td></tr><tr><td rowspan="1" colspan="1">A instead of C</td><td rowspan="1" colspan="1">185</td><td rowspan="1" colspan="1">–</td><td rowspan="1" colspan="1">–</td></tr><tr><td rowspan="1" colspan="1">G instead of C</td><td rowspan="1" colspan="1">–</td><td rowspan="1" colspan="1">200</td><td rowspan="1" colspan="1">–</td></tr></tbody></table></table-wrap></tp:treatment-sec><ref-list><ref id="B19"><mixed-citation xmlns:xlink="http://www.w3.org/1999/xlink" xlink:type="simple"><person-group><name name-style="western"><surname>Nag Raj</surname><given-names>TR</given-names></name></person-group> (<year>1993</year>) Coelomycetous anamorphs with appendage-bearing conidia. Mycologue Publications, Waterloo, Ontario.</mixed-citation></ref><ref id="B28"><mixed-citation xmlns:xlink="http://www.w3.org/1999/xlink" xlink:type="simple"><person-group><name name-style="western"><surname>Sarr</surname><given-names>MP</given-names></name><name name-style="western"><surname>Ndiaye</surname><given-names>M</given-names></name><name name-style="western"><surname>Groenewald</surname><given-names>JZ</given-names></name><name name-style="western"><surname>Crous</surname><given-names>PW</given-names></name></person-group> (<year>2014</year>) <article-title>Genetic diversity in, <italic><tp:taxon-name><tp:taxon-name-part taxon-name-part-type="genus">Macrophomina</tp:taxon-name-part><tp:taxon-name-part taxon-name-part-type="species">phaseolina</tp:taxon-name-part></tp:taxon-name></italic>, the causal agent of charcoal rot.</article-title><source>Phytopathologia Mediterranea</source><volume>53</volume>(<issue>2</issue>): <fpage>250</fpage>–<lpage>268</lpage>. <ext-link xlink:type="simple" ext-link-type="doi" xlink:href="10.14601/PhytopatholMediterr-13736">https://doi.org/10.14601/PhytopatholMediterr-13736</ext-link></mixed-citation></ref></ref-list></tp:taxon-treatment>
